# Supplementary material for: An elevational shift facilitated the Mesoamerican diversification of Azure‐hooded Jays (Cyanolyca cucullata) during the Great American Biotic Interchange
Source: Ecol Evol. 2023 Aug 15;13(8):e10411. doi: 10.1002/ece3.10411 (PMC10425738; doi:10.1002/ece3.10411)
Supplement: Supplementary file 1 — File S1: [file ECE3-13-e10411-s002.xlsx]

## Sheet: Morphology
Species	mus	cat	country	state	specific loc	date	lat	lon	sex	wing	tail	tarsus	length	width	depth
nana	MLZ	32955	Mexico	Veracruz	La Puerta, 31 mi SW Orizaba by road	1942-07-26	18.7147	-97.3384	0	112	113.6	30.8	13.3	6.3	7.6
nana	MLZ	33262	Mexico	Veracruz	La Puerta, 31 mi SW Orizaba by road	1942-07-25	18.7147	-97.3384	1	107	110.1	30.5	12.6	6.2	7
nana	MLZ	33269	Mexico	Veracruz	La Puerta, 31 mi SW Orizaba by road	1942-07-26	18.7147	-97.3384	1	111	101.4	30	12.6	6.2	6.8
nana	MLZ	33372	Mexico	Oaxaca	Totontepec	1942-05-28	17.257	-96.0287	1	106	112.6	29	12.9	6.2	6.2
nana	MLZ	33370	Mexico	Oaxaca	Totontepec	1942-05-30	17.257	-96.0287	0	116	118.5	31	14.1	6.7	7
nana	MLZ	65327	Mexico	Oaxaca	5 km NW Cerro San Felipe	1965-04-09	17.1627	-96.6215	0	111	115.4	30.1	13.3	6	7.1
nana	MLZ	Totontepec	Mexico	Oaxaca	5 km NW Cerro San Felipe	1965-04-09	17.1627	-96.6215	0	111	116	30.5	13.7	6	6.8
nana	MLZ	67252	Mexico	Oaxaca	Totontepec	1942-05-07	17.257	-96.0287	0	113	120.7	29.1	14.1	6.6	7.2
nana	MLZ	67251	Mexico	Oaxaca	Totontepec	1942-03-27	17.257	-96.0287	0	113	118.9	30	14.1	6.6	7
nana	MLZ	33375	Mexico	Oaxaca	Totontepec	1942-04-08	17.257	-96.0287	1	108	112.3	28.8	13.2	5.8	6.5
nana	MLZ	65329	Mexico	Oaxaca	5 km NW Cerro San Felipe	1965-04-12	17.1627	-96.6215	0	109	116.5	29	13.5	6.9	7.1
nana	UMMZ	208908	Mexico	Oaxaca	Totontepec	1942-05-28	17.257	-96.0287	1	104	116.4	26.1	12.6	5.6	6.5
nana	UMMZ	209683	Mexico	Oaxaca	Cerro Pelon	1965-04-22	16.98	-96.1044	0	108	116.6	30.3	13.7	5.9	6.8
nana	UMMZ	208909	Mexico	Oaxaca	Totontepec	1942-04-18	17.257	-96.0287	0	107	113.7	29.7	14	6.6	7.3
mirabilis	MLZ	29353	Mexico	Guerrero	Coapango	1936-11-20	17.5062	-99.6364	0	101	115.3	31.1	14.5	6.6	8.3
mirabilis	MLZ	29355	Mexico	Guerrero	Coapango	1936-12-12	17.5062	-99.6364	1	105	116.9	30.2	14.5	7.4	8.3
mirabilis	MLZ	29356	Mexico	Guerrero	Coapango	1936-12-05	17.5062	-99.6364	0	102	109.5	31.2	14.4	6.7	7.8
mirabilis	MLZ	29357	Mexico	Guerrero	Coapango	1936-12-08	17.5062	-99.6364	1	106	120.6	31.2	15.4	7.4	8.3
mirabilis	MLZ	29352	Mexico	Guerrero	Coapango	1936-12-05	17.5062	-99.6364	1	105	121.1	31.6	14.3	6.9	8.2
mirabilis	MLZ	29358	Mexico	Guerrero	Coapango	1936-12-08	17.5062	-99.6364	0	106	117	32.5	15.9	7	7.1
mirabilis	MLZ	29360	Mexico	Guerrero	Coapango	1936-12-05	17.5062	-99.6364	0	104	116.9	30.8	15.9	7.5	8.2
mirabilis	MLZ	30000	Mexico	Guerrero	Coapango	1936-09-05	17.5062	-99.6364	0	107	120.4	32	13.9	6.7	7.9
mirabilis	MLZ	45946	Mexico	Guerrero	Cerro Tiotepec	1947-06-11	17.4769	-100.171	0	102	110.6	30.5	14.5	7.3	8.1
mirabilis	MLZ	45944	Mexico	Guerrero	Cerro Tiotepec	1947-06-04	17.4769	-100.171	1	106	113.1	30.7	14.7	7.5	8.2
mirabilis	MLZ	30209	Mexico	Guerrero	Coapango	1936-10-17	17.5062	-99.6364	0	105	113.7	32.6	16	7.1	8.2
mirabilis	MLZ	30131	Mexico	Guerrero	Coapango	1936-10-17	17.5062	-99.6364	0	100	110.7	30.4	13.1	5.9	8
mirabilis	MLZ	30003	Mexico	Guerrero	Coapango	1936-09-19	17.5062	-99.6364	0	107	118.5	31.1	15	6.6	8.3
mirabilis	MLZ	45933	Mexico	Guerrero	Cerro Tiotepec	1947-05-21	17.4769	-100.171	1	100	114.4	31.1	13.7	6.7	8.3
mirabilis	MLZ	45932	Mexico	Guerrero	Cerro Tiotepec	1947-06-04	17.4769	-100.171	0	98	106.7	31.1	14	7.9	7.8
mirabilis	MLZ	45945	Mexico	Guerrero	Cerro Tiotepec	1947-05-30	17.4769	-100.171	0	106	120.6	29.2	14.5	6.8	8.2
mirabilis	MLZ	45955	Mexico	Guerrero	Cerro Tiotepec	1947-05-21	17.4769	-100.171	0	107	118.1	30.3	14.8	7.8	8.2
mirabilis	MLZ	45958	Mexico	Guerrero	Cerro Tiotepec	1947-05-18	17.4769	-100.171	0	105	114.9		14.8	7.3	8.5
mirabilis	MLZ	45977	Mexico	Guerrero	Cerro Tiotepec	1947-06-05	17.4769	-100.171	1	96	107.4	27.6	13.4	6.6	7.8
mirabilis	MLZ	45980	Mexico	Guerrero	Cerro Tiotepec	1947-06-05	17.4769	-100.171	0	104	108.5	31.4	14.8	6.7	8.2
mirabilis	MLZ	46001	Mexico	Guerrero	Cerro Tiotepec	1947-06-05	17.4769	-100.171	0	109	117.6	31	14.8	7.2	8.6
mirabilis	MLZ	56156	Mexico	Guerrero	Omiltemi	1953-05-29	17.5	-99.6667	0	96	119.9	30.7	15.1	6.9	8.3
mirabilis	MLZ	56161	Mexico	Guerrero	Omiltemi	1952-12-01	17.5	-99.6667	1	103	112.4	31.9	14.2	6.8	7.9
mirabilis	MLZ	55890	Mexico	Guerrero	Omiltemi	1953-04-16	17.5	-99.6667	1	97	107.5	30.5	14.4	7.1	8.1
mirabilis	MLZ	56107	Mexico	Guerrero	Omiltemi	1953-05-30	17.5	-99.6667	1	98	108	31	14.2	7.3	7.4
mirabilis	MLZ	56110	Mexico	Guerrero	Omiltemi	1953-03-27	17.5	-99.6667	0	104	114.9	30.2	15	7	8.3
mirabilis	MLZ	56115	Mexico	Guerrero	Omiltemi	1953-06-05	17.5	-99.6667	0	99	109	31.5	15.2	6.5	8.6
mirabilis	MLZ	56118	Mexico	Guerrero	Omiltemi	1953-04-29	17.5	-99.6667	1	102	115.4	29.3	14.7	6.7	8.5
mirabilis	MLZ	56146	Mexico	Guerrero	Omiltemi	1953-06-07	17.5	-99.6667	1	98	107.3	29	13.1	6.8	7.7
mirabilis	MLZ	56149	Mexico	Guerrero	Omiltemi	1953-04-27	17.5	-99.6667	1	104	113.5	30.4	14.5	6.8	8
mirabilis	MLZ	56150	Mexico	Guerrero	Omiltemi	1953-03-21	17.5	-99.6667	0	103	114.8	32.5	14.4	6.7	8.2
mirabilis	MLZ	56153	Mexico	Guerrero	Omiltemi	1953-05-29	17.5	-99.6667	0			31.9		7.7	8
mirabilis	MLZ	45990	Mexico	Guerrero	Cerro Tiotepec	1947-06-07	17.4769	-100.171	0	104	111	29.9	15.3	6.7	8.5
mirabilis	MLZ	56160	Mexico	Guerrero	Omiltemi	1953-06-15	17.5	-99.6667	0	103	112.1	31.5	15.4	7.6	8.8
mirabilis	MLZ	56165	Mexico	Guerrero	Omiltemi	1953-03-21	17.5	-99.6667	1	96	107.3	29.6	13.9	6.8	8.3
mirabilis	MLZ	56104	Mexico	Guerrero	Omiltemi	1953-05-10	17.5	-99.6667	0	109	113.3	32.4	15.6	7	8.6
mirabilis	MLZ	56166	Mexico	Guerrero	Omiltemi	1953-02-10	17.5	-99.6667	1	97	108.3	29.5	13.6	6.7	7.7
mirabilis	MLZ	56169	Mexico	Guerrero	Omiltemi	1953-04-25	17.5	-99.6667	1	99	108	31.5	14.4	5.9	7.4
mirabilis	MLZ	56174	Mexico	Guerrero	Omiltemi	1953-05-31	17.5	-99.6667	0	104	115.3	32.1	16	6.8	8.8
mirabilis	MLZ	56175	Mexico	Guerrero	Omiltemi	1953-05-10	17.5	-99.6667	1	99	107	30.4	14.3	6.8	7.8
mirabilis	MLZ	56177	Mexico	Guerrero	Omiltemi	1953-05-04	17.5	-99.6667	1	102	108.6	31.6	13.7	6.9	7.6
mirabilis	MLZ	56179	Mexico	Guerrero	Omiltemi	1953-05-30	17.5	-99.6667	0	103	113	29.5	14.2	6.9	8.1
mirabilis	UMMZ	117412	Mexico	Guerrero	Omiltemi	1947-10-12	17.5	-99.6667	1	99	111.3	29.2	14.9	6.9	7.9
mirabilis	UMMZ	117413	Mexico	Guerrero	Omiltemi	1949-04-09	17.5	-99.6667	1	100	106.9	30.1	13.6	6.7	7.3
mirabilis	UMMZ	117416	Mexico	Guerrero	Omiltemi	1949-06-06	17.5	-99.6667	1	101	116.4	29.8	13.8	7.1	7.9
mirabilis	UMMZ	117417	Mexico	Guerrero	Omiltemi	1949-06-22	17.5	-99.6667	1	103	120.9	31.9	14	6.6	8.1
mirabilis	UMMZ	117410	Mexico	Guerrero	Omiltemi	1949-06-24	17.5	-99.6667	0	103	115.4	33	15	6.7	8
mirabilis	UMMZ	117411	Mexico	Guerrero	Omiltemi	1947-07-07	17.5	-99.6667	1	96	109.9	28.6	14.6	7.2	8.2
mirabilis	UMMZ	117414	Mexico	Guerrero	Omiltemi	1949-05-19	17.5	-99.6667	1	107	109.7	31.3	14.3	6.7	7.9
mirabilis	UMMZ	117415	Mexico	Guerrero	Omiltemi	1949-05-24	17.5	-99.6667	1	100	110	29.6	13.9	7.1	8
mirabilis	UMMZ	117418	Mexico	Guerrero	Omiltemi	1949-06-24	17.5	-99.6667	1	101	112.9	29.6	15.2	7.3	8.5
pumilo	MLZ	16975	Honduras	Ocotepeque	El Chorro	1936-07-09	14.4	-89.2333	0	129	131.2	31.6		7.3	8.8
pumilo	MLZ	16977	Honduras	Ocotepeque	El Chorro	1936-07-09	14.4	-89.2333	1	119	121.9	32	15.6	7.3	8.7
pumilo	MLZ	18269	Honduras	Ocotepeque	Cerro Verde	1936-07-20	14.5167	-88.75	1	120	120.2	31.5	14.6	6.7	7.7
pumilo	MLZ	18270	Honduras	Ocotepeque	Cerro Verde	1936-07-23	14.5167	-88.75		121	127.3	31.5	16.4	7.5	8.4
pumilo	MLZ	37146	Mexico	Chiapas	Volcan Tacana	1943-04-25	15.1237	-92.1197	0	115	117.1	29.9	15.2	6.9	7.8
pumilo	MLZ	16974	Honduras	Ocotepeque	El Chorro	1936-07-09	14.4	-89.2333	1	127	122.5	31.1	15.6	7.6	8.6
pumilo	MLZ	16970	Honduras	Ocotepeque	El Chorro	1936-07-03	14.4	-89.2333	1	120	121.7	31.4	15.8	7.9	8.7
pumilo	MLZ	16793	Honduras	Ocotepeque	El Chorro	1936-06-22	14.4	-89.2333	0	132	133.6	32	16.8	7.7	8.7
pumilo	MLZ	16799	Honduras	Ocotepeque	El Sillon	1936-06-22	14.4	-89.0833	0	123	122.1	29.5	15.6	7.5	8.7
pumilo	MLZ	16796	Honduras	Ocotepeque	El Chorro	1936-06-23	14.4	-89.2333	0	124	130.8	32.3	17.1	8	9.6
pumilo	MLZ	43667	Mexico	Chiapas	Tumbala	1946-06-16	17.2792	-92.3168	0	121	128.5	32.9	16.2	7.6	9
pumilo	MLZ	16795	Honduras	Ocotepeque	El Chorro	1936-06-24	14.4	-89.2333	0	126	127.7	32.3	15.3	7.5	7.8
pumilo	MLZ	16798	Honduras	Ocotepeque	El Chorro	1936-06-21	14.4	-89.2333	0	136	131.7	32	17.6	7.7	8.7
pumilo	MLZ	43666	Mexico	Chiapas	Tumbala	1946-06-13	17.2792	-92.3168	0	115	121.7	31.5	15.9	8	8.2
pumilo	MLZ	37201	Mexico	Chiapas	Volcan Tacana	1943-04-07	15.1237	-92.1197	0	114	116.7	32.5	16	7.1	8
pumilo	MLZ	43665	Mexico	Chiapas	Tumbala	1946-06-10	17.2792	-92.3168	0	122	122.8	33.3	17.4	7.7	8.8
pumilo	MLZ	37443	Mexico	Chiapas	Volcan Tacana	1943-05-04	15.1237	-92.1197	0	118	125.2	31	16.4	6.8	7.6
pumilo	MLZ	37199	Mexico	Chiapas	Volcan Tacana	1943-04-06	15.1237	-92.1197	0	119	123.1	30.3	16.1	6.9	7.9
pumilo	MLZ	37198	Mexico	Chiapas	Volcan Tacana	1943-04-13	15.1237	-92.1197	0	116	115.2	31.1	15.2	7.1	8.1
pumilo	MLZ	37172	Mexico	Chiapas	Volcan Tacana	1943-05-15	15.1237	-92.1197	0	114	119.7	32	15.8	6.7	7.8
pumilo	MLZ	37163	Mexico	Chiapas	Volcan Tacana	1943-04-05	15.1237	-92.1197	1	109	117.3	28.6	15.2	7.3	7.6
pumilo	MLZ	16792	Honduras	Ocotepeque	El Chorro	1936-06-23	14.4	-89.2333	1	126	126.9	30.9	15.3	7.2	8.3
pumilo	MLZ	37162	Mexico	Chiapas	Volcan Tacana	1943-04-30	15.1237	-92.1197	0	115	121.3	30.6	16.4	6.7	8.2
pumilo	MLZ	37161	Mexico	Chiapas	Volcan Tacana	1943-04-22	15.1237	-92.1197	0	112	113.1	31.4	15.5	7.1	7.6
pumilo	MLZ	65061	Mexico	Chiapas	7 mi NW Pueblo Nuevo	1963-06-29	17.2322	-92.9751	0	117	130
pumilo	MLZ	43668	Mexico	Chiapas	Tumbala	1946-06-10	17.2792	-92.3168	1	117	120.7	30.2	15.3	7.1	8.3
pumilo	MLZ	43695	Mexico	Chiapas	Tumbala	1946-06-08	17.2792	-92.3168	0	120	123.9	31	17.8	7.9	8.4
pumilo	MLZ	43844	Mexico	Chiapas	Tumbala	1946-06-25	17.2792	-92.3168	1	117	122.5	31.6	15.7	7.9	8.6
pumilo	MLZ	44251	Mexico	Chiapas	Tumbala	1946-06-15	17.2792	-92.3168	0	118	126.6	31.9	16.4	7.9	8.8
pumilo	MLZ	44303	Mexico	Chiapas	Tumbala	1946-06-07	17.2792	-92.3168	0	118	126.8	32.1	16.4	7.9	8.2
pumilo	MLZ	44350	Mexico	Chiapas	Tumbala	1946-06-03	17.2792	-92.3168	1	116	107.4	30.4	15.5	7.4	8.1
pumilo	MLZ	44353	Mexico	Chiapas	Tumbala	1946-06-03	17.2792	-92.3168	1	116	120.4	30.8	15.9	7.1	8.3
pumilo	MLZ	44354	Mexico	Chiapas	Tumbala	1946-06-05	17.2792	-92.3168	0	120	128.4	31.6	16.8	8.1	8.2
pumilo	MLZ	67245	Honduras	Ocotepeque	El Chorro	1936-07-09	14.4	-89.2333	0	125	124.7	31	17.2	8.9
pumilo	MLZ	37197	Mexico	Chiapas	Volcan Tacana	1943-04-29	15.1237	-92.1197	0	112	115.2	32.6	16.1	7.4	8
pumilo	MLZ	67244	Honduras	Ocotepeque	El Chorro	1936-07-09	14.4	-89.2333	1	116	120.2	31.7	15.3	6.9	7.8
pumilo	MLZ	67243	Honduras	Ocotepeque	El Chorro	1936-07-09	14.4	-89.2333		115	124	31.2	15.8	6.9	8.3
pumilo	MLZ	67242	Honduras	Ocotepeque	El Chorro	1936-07-03	14.4	-89.2333	0	115	117.6	32.3	14.3	7.3	7.7
pumilo	MLZ	67240	Honduras	Ocotepeque	El Chorro	1936-07-03	14.4	-89.2333	0	129	136.3	31.7	17.1	7.7	8.7
pumilo	MLZ	66281	Honduras	Francisco Morazan	Cantoral	1936-02-10	14.3333	-87.4	1	116	120	30.9	14.4	7.3	8.3
pumilo	MLZ	67239	Honduras	Ocotepeque	El Chorro	1936-07-01	14.4	-89.2333	1	117	123.5	30.3	15.4	7.4	8.6
pumilo	MLZ	67238	Honduras	Francisco Morazan	Cantoral	1936-02-06	14.3333	-87.4	0	126	134.8	33.4	16.3	8.1	9
pumilo	MLZ	66280	Honduras	Francisco Morazan	Cantoral	1936-02-20	14.3333	-87.4	1	116	121.5	31.2	15.5	7.5	8.5
pumilo	MLZ	67249	Honduras	Ocotepeque	El Sillon	1936-06-22	14.4	-89.0833		122	124.8	31.3	15.9	8	8.4
pumilo	MLZ	67248	Honduras	Ocotepeque	El Chorro	1936-07-09	14.4	-89.2333	0	123	127.2	31.2	16.4	7.8	8.4
pumilo	MLZ	67250	Honduras	Ocotepeque	El Sillon	1936-06-22	14.4	-89.0833	0	131	136.2	33.7	16.8	7.6	9.3
pumilo	MLZ	67246	Honduras	Ocotepeque	El Chorro	1936-07-09	14.4	-89.2333		129	135.3	32	17.6	7.3	8.6
pumilo	MLZ	67247	Honduras	Ocotepeque	El Chorro	1936-07-09	14.4	-89.2333	0	123	123.5	33.7	15.6	7.3	8.8
pumilo	UMMZ	102725	Mexico	Chiapas	Volcan Tacana, W slope	1939-03-30	15.1237	-92.1197	0	109	121.8	31.7	15	7	7.5
pumilo	UMMZ	102727	Mexico	Chiapas	Mount Ovando	1939-03-06	15.4175	-92.6168	0	116	129.8	31.5	16.7	7.1	7.7
pumilo	UMMZ	102728	Mexico	Chiapas	Mount Ovando	1939-03-11	15.4175	-92.6168	0	122	134.8	32.1	16.6	7.5	8.5
pumilo	UMMZ	102729	Mexico	Chiapas	Mount Ovando	1939-03-11	15.4175	-92.6168	1	111	120.9	31.6	14.8	7.4	7.5
pumilo	UMMZ	107734	Mexico	Chiapas	Mount Ovando	1940-07-03	15.4175	-92.6168	1	110	121	31.6	15.2	7.4	8.2
pumilo	UMMZ	209684	Mexico	Chiapas	Cerro Mozotal, near Siltepec	1965-04-18	15.4225	-92.3368	0	119	130.6	32.6	16	7.1	7.7
pumilo	UMMZ	94351	Mexico	Chiapas	Mount Ovando	1937-08-26	15.4175	-92.6168	0	116	120.4	32	17.3	6.9	8.4
pumilo	UMMZ	102726	Mexico	Chiapas	Mount Ovando	1939-03-06	15.4175	-92.6168	0	121	126.7	32.4	16	7.7	8.5
pumilo	UMMZ	97780	Mexico	Chiapas	Mount Ovando	1938-06-19	15.4175	-92.6168	1	108	116.2	29.6	14.6	6.6	7.8
pumilo	UMMZ	101996	Mexico	Chiapas	Mount Ovando	1939-01-01	15.4175	-92.6168		116	125.7	32.7	16.7	7	8.4
argentigula	MLZ	66005	Costa Rica	San Jose	LA HONDURA	1905-10-06			1	121	127.3	32.9	18.7	8.2	9.6
argentigula	UMMZ	88664	Costa Rica		Irazu	1907-01-12	9.98333	-83.85	0	108	122.6	32.7	17.3	7.3	8.8
argentigula	UMMZ	133016	Costa Rica	Cartago	Turrialba Volcano, Hacienda Volcan	1950-08-18	10.0333	-83.7667		111	124.4	32.1	16.5	7.9	8.9
cucullata	MLZ	35001	Mexico	Veracruz	MONTANAS DE PRESIDIO	1943-01-14	18.6781	-96.7721	1	130	137.5	40.9	18.9	10.7	10.8
cucullata	MLZ	33817	Mexico	Oaxaca	Moctum	1941-09-05	17.2478	-96.0049	0	141	155.8	41.4	19.4	10.1	10.6
cucullata	MLZ	35601	Mexico	Oaxaca	Moctum	1941-10-12	17.2478	-96.0049	1	135	148.7	38.8	18.5	9.2	10.8
cucullata	MLZ	51929	Mexico	Veracruz	2 mi NE Huatusco	1950-11-07	19.1807	-96.9605	1	129	138.3	40.7	18.4	9.7	10.9
cucullata	MLZ	53628	Mexico	Veracruz	2 mi NE Huatusco	1952-03-29	19.1807	-96.9605	0	142	154.2	38.3	20.3	9	11.4
cucullata	MLZ	33081	Mexico	Veracruz	La Gloria, 10 mi SW Presidio	1942-06-30	18.6491	-96.8061	0	135	147.8	40.7	19.7	9.9	12
cucullata	MLZ	33818	Mexico	Oaxaca	Moctum	1941-10-31	17.2478	-96.0049	1	136	146.1	41.5	18.7	10	11.2
cucullata	MLZ	33819	Mexico	Oaxaca	Moctum	1941-09-02	17.2478	-96.0049	1	128	138.7	38.3	17.4	9.2	10.2
cucullata	MLZ	21165	Mexico	Chiapas	Rancho Santa Rosa, 50 km ESE Comitan	1937-06-16	16.1588	-91.5282	0	131	150.8	42.3	20.5	11.2	11.3
cucullata	MLZ	21168	Mexico	Chiapas	Rancho Santa Rosa, 50 km ESE Comitan	1937-07-03	16.1588	-91.5282	0	134	144.2		20.4	10.5	12.1
cucullata	MLZ	21160	Mexico	Chiapas	Rancho Santa Rosa, 50 km ESE Comitan	1937-06-14	16.1588	-91.5282	0	138	145.9	39.7	20.5	9.9	11.7
cucullata	MLZ	21169	Mexico	Chiapas	Rancho Santa Rosa, 50 km ESE Comitan	1937-07-13	16.1588	-91.5282	0	136	145.2	40.1	18.8	10.2	10.5
cucullata	MLZ	21182	Mexico	Chiapas	Rancho Santa Rosa, 50 km ESE Comitan	1937-07-18	16.1588	-91.5282	1	135	137.9	39.2	19.1	9.7	10.9
cucullata	MLZ	21166	Mexico	Chiapas	Rancho Santa Rosa, 50 km ESE Comitan	1937-07-05	16.1588	-91.5282	1	133	140.2	41.6	18.9	10.3	11
cucullata	MLZ	21183	Mexico	Chiapas	Rancho Santa Rosa, 50 km ESE Comitan	1931-07-28	16.1588	-91.5282	0	135	142.5	41.3	19.6	10.9	11.8
cucullata	MLZ	41319	Mexico	Chiapas	Rancho Santa Rosa, 50 km ESE Comitan	1945-06-01	16.1588	-91.5282	0	131	140	40.8	20.3	11.2	11.4
cucullata	MLZ	21167	Mexico	Chiapas	Rancho Santa Rosa, 50 km ESE Comitan	1937-07-04	16.1588	-91.5282	0	134	140.4	42.7	19.6	10.5	11.3
cucullata	MLZ	21161	Mexico	Chiapas	Rancho Santa Rosa, 50 km ESE Comitan	1937-07-28	16.1588	-91.5282	1	131	131.4	39.1	18.3	9.9	10.8
cucullata	MLZ	21159	Mexico	Chiapas	Rancho Santa Rosa, 50 km ESE Comitan	1937-06-01	16.1588	-91.5282	1	136	142.7	39.1	19.2	10.8	11.4
cucullata	MLZ	43841	Mexico	Chiapas	Tumbala	1946-06-26	17.2792	-92.3168	1	132	139.4	38.4	18.4	9.2	11
cucullata	MLZ	43842	Mexico	Chiapas	Tumbala	1946-06-24	17.2792	-92.3168	0	138	142.8	38.9	19.3	10.9	12
cucullata	MLZ	44302	Mexico	Chiapas	Tumbala	1946-06-02	17.2792	-92.3168	1	133	139.8	40.3	19.2	9.8	10.8
cucullata	MLZ	44317	Mexico	Chiapas	Simojovel	1946-07-22	17.14	-92.712	1	136	129.1	39.5	19.5	10.1	11.3
cucullata	MLZ	44306	Mexico	Chiapas	Tumbala	1946-06-07	17.2792	-92.3168	0	139	143.2	39.7	19.8	10.3	12
cucullata	MLZ	67236	Mexico	Chiapas	Rancho Santa Rosa, 50 km ESE Comitan	1937-07-01	16.1588	-91.5282	1	132	138.1	40.6	20	9.9	11.6
cucullata	MLZ	21163	Mexico	Chiapas	Rancho Santa Rosa, 50 km ESE Comitan	1937-07-28	16.1588	-91.5282	0	130	144.3	38.6	20.7	9.5	11.6
cucullata	MCZ	158486	Honduras		Las Penitas	1933-02-17			1	130	139.7	38.2	19.8	9.1	10.9
cucullata	MCZ	172206	Honduras	Yoro	Merendon, Copan	1935-06-14			1	125	134.8	35.8	19.5	9.4	11.3
cucullata	MCZ	265292	Honduras		Mount Pucca, Gracias	1938-01-26			0	133	137.1	39.7	19.2	10.1	12.2
cucullata	MCZ	158483	Honduras		Las Penitas	1933-02-17			1	129	141.2	37.2	18.5	10.4	11.3
cucullata	MCZ	158484	Honduras		Las Penitas	1933-02-20			1	132	142.2	36.5	18.1	9.7	10.8
cucullata	MCZ	265291	Honduras		Mount Pucca, Gracias	1938-01-12			0	145	153.7	39.8	19.6	10.3	12.2
cucullata	MCZ	265287	Honduras		Mount Pucca, Gracias	1938-01-08			1	132	145.8	38.5	19	10	11.5
cucullata	MCZ	179948	Honduras	Intibuca	Muin, Intibuca	1936-12-30			0	140	149.5	39.1	20.1	9.6	12
cucullata	MCZ	172207	Honduras	Yoro	Merendon, Copan	1935-06-17			0	131	148.7	39.3	20.1	10.2	11.7
cucullata	MCZ	265288	Honduras		Mount Pucca, Gracias	1938-01-08			0	141	152.8	39.7	20.1	10.8	12.1
cucullata	UMMZ	133014	Costa Rica	Cartago	El Sauce	1950-10-15			1	110	127.6	34.4	17.9	10.3	10.1
cucullata	UMMZ	133015	Costa Rica	Cartago	Pavones, Las Matriculas	1952-03-28			1	114	131	34.1	20.1	10.4	11.2
cucullata	UMMZ	135022	Costa Rica		San Joaquin de Dota	1931-03-01			1	116	128.5	33.9	18.9	11.2	11.1
cucullata	LACM	16262	Costa Rica	San Jose	La Hondura	1929-03-13	10.07	-84.02	1	120	128.3	35.7	19.1	10.6	11.8
cucullata	LACM	16261	Costa Rica	San Jose	LA HONDURA	1929-03-13	10.07	-84.02	0	121	135.7	33.6	18.9	10.2	11.7
cucullata	LACM	16260	Costa Rica	San Jose	LA HONDURA	1929-03-13	10.07	-84.02	0	122	141.3	36.2	20.5	10.8	11.4
cucullata	LSU	30675	Costa Rica	Puntarenas	Monte Verde	1963-04-25			1	123	130.7	35.7	19.2	10.2	11.1
cucullata	LSU	140203	Costa Rica	Heredia	10 mi. N Varablanca	1967-05-14			0	125	137.2	37.6	19.1	10	11.2
cucullata	MVZ	157408	Costa Rica	Alajuela	1.5 mi S Cariblanco	1967-08-05	10.2448	-84.1833	1	120	140.7	38	19.1	10	11.1
cucullata	MVZ	157407	Costa Rica	Alajuela	1.5 mi S Cariblanco	1967-08-04	10.2448	-84.1833	1	115	131	34.3	17.7	9.5	9.4
cucullata	MVZ	157406	Costa Rica	Alajuela	1.5 mi S Cariblanco	1967-08-05	10.2448	-84.1833	1	114	130	35.8	18.2	9	10.1
cucullata	MVZ	157409	Costa Rica	Alajuela	1.5 mi S Cariblanco	1967-08-04	10.2448	-84.1833	0	119	136.5	35.7	18.7	9.4	10.7
cucullata	MVZ	157410	Costa Rica	Alajuela	1.5 mi S Cariblanco	1967-08-04	10.2448	-84.1833		119	145.7	35.4	20.3	10.6	11.3
cucullata	AMNH	106549	Panama	Chiriqui	Chitra	1901-03-05			1	113	117.2	35.4	17.5	9.1	10
cucullata	AMNH	501371	Panama	Chiriqui		1905-03-09				112	121.4	33.7	18.4	9.7	10.5
cucullata	AMNH	501372	Panama	Chiriqui		1905-03-09				117	128.9	32.3	18.1	9.3	11
cucullata	AMNH	501373	Panama	Chiriqui						118	132.5	34.3	20	10.7	11.4
cucullata	AMNH	501374	Panama	Chiriqui		1905-02-19				125	123.5	34.3	17.8	9.7	10.8
cucullata	LSU	163741	Panama	Chiriqui	Dist. Gualaca, Cordillera Central, 4.3 Km S Lago Fortuna Dam	1996-03-03			0	125	145	34.3	19.7	10.3	11.5
cucullata	LSU	163740	Panama	Chiriqui	Dist. Gualaca, Cordillera Central	1996-03-03			0	118	137.6	34.5	19.5	10.4	11.3

## Sheet: Vocalizations
File_Name	outlier	Country	State	Selection	Peak_Freq	Peak_Power_Dens	Avg_Power_Dens	Agg_Entropy	Length	geocode	geocode2	pc1	pc2
XC274147 -cucullata.mp3	0	Costa Rica	Cartago	Average	4633.95	-15.18	-39.27	4.6964	45.4	4	2	0.783022	0.207319
XC363645 - Azure-hooded Jay - Cyanolyca cucullata.mp3	0	Costa Rica	Alajuela	Average	3229.98	-6.895	-29.4125	4.14513	35.5	4	2	1.85565	-2.25506
XC278978 - Azure-hooded Jay - Cyanolyca cucullata cucullata.mp3	0	Costa Rica	Alajuela	Average	3186.91	-21.02	-44.8985	3.7659	43.55	4	2	0.226398	-0.592669
XC486211 - Azure-hooded Jay - Cyanolyca cucullata ss cucullata.mp3	0	Costa Rica	Alajuela	Average	3520.83	-30.6456	-54.9656	3.19544	79.7778	4	2	-0.0735476	1.78815
XC453777 - Azure-hooded Jay - Cyanolyca cucullata.mp3	0	Costa Rica	Puntarenas	Average	3856.84	-36.38	-57.9322	3.40533	50.8889	4	2	-1.15183	1.83285
ML53911 - cucullata.mp3	0	Costa Rica	Puntarenas	Average	3510.42	-5.38	-30.1444	3.283	57.4444	4	2	2.90226	-1.05718
ML209233 - cucullata.mp3	0	Costa Rica	Puntarenas	Average	3218.75	-25.4083	-49.53	4.1995	59.5	4	2	-0.425216	0.0138412
ML132790061 - cucullata.wav	0	Costa Rica	Cartago	Average	2460.94	-13.5325	-38.55	4.5555	79	4	2	0.968483	-1.65706
ML76701 - cucullata.mp3	0	Costa Rica	Guanacaste	Average	3337.5	-16.156	-40.19	3.2924	79.2	4	2	1.77686	0.174368
ML74190 - cucullata.mp3	0	Costa Rica	Puntarenas	Average	3300	-11.276	-35.398	3.0044	53	4	2	2.21578	-0.767684
ML205749 - cucullata.mp3	0	Costa Rica	Alajuela	Average	2656.25	-18.49	-41.9967	3.96883	57.8333	4	2	0.530701	-1.24451
ML39212 - cucullata.mp3	0	Costa Rica	Guanacaste	Average	3312.5	-15.2433	-39.4633	3.274	60.3333	4	2	1.60582	-0.346735
ML39203 - cucullata.mp3	0	Costa Rica	Puntarenas	Average	3075	-22.424	-48.516	3.8178	61.2	4	2	0.090274	-0.120678
ML39189 - cucullata.mp3	0	Costa Rica	Puntarenas	Average	3343.75	-19.0033	-45.4567	3.26133	67.6667	4	2	1.07555	0.309225
ML39184 - cucullata.mp3	0	Costa Rica	Puntarenas	Average	3359.38	-21.3783	-46.2067	3.40417	82.5	4	2	0.998591	0.736624
ML28249 - cucullata.mp3	0	Costa Rica	Puntarenas	Average	3328.12	-24.045	-48.8075	3.489	82	4	2	0.569724	0.889143
ML249397 - cucullata.mp3	0	Costa Rica	Puntarenas	Average	3375	-27.8533	-53.2367	3.08867	70	4	2	0.11552	1.23891
ML219852 - cucullata.mp3	0	Costa Rica	Puntarenas	Average	3703.12	-28.415	-54.185	3.835	86	4	2	-0.162032	1.70875
ML219833.mp3	0	Costa Rica	Puntarenas	Average	3703.12	-31.59	-53.74	3.56025	83.25	4	2	-0.199733	1.89721
ML220634 - cucullara.mp3	0	Costa Rica	Puntarenas	Average	3156.25	-18.5467	-42.3667	3.38667	86.6667	4	2	1.47009	0.291801
ML41447 - cucullata.mp3	0	Costa Rica	Guanacaste	Average	3609.38	-16.435	-41.605	3.479	82.5	4	2	1.65829	0.562521
ML32704 - cucullata.mp3	0	Costa Rica	Puntarenas	Average	3750	-20.73	-47.7	4.038	121	4	2	1.20088	1.81169
FLMNH13883.wav	0	Costa Rica	Puntarenas	Average	3412.5	-24.96	-50.798	3.8366	67.6	4	2	-0.0596134	0.63551
FLMNH14159.wav	0	Costa Rica	Puntarenas	Average	3388.39	-27.1157	-52.64	3.22629	65.1429	4	2	0.0415816	1.01997
ML336273161.wav	0	Costa Rica	Cartago	Average	3437.5	-17.88	-38.3067	3.23767	108.667	4	2	2.30199	0.972645
ML336662151.wav	0	Costa Rica	Alajuela	Average	2812.5	-20.49	-43.45	2.98867	136.333	4	2	2.20116	1.32729
ML398519931.wav	0	Costa Rica	Alajuela	Average	3906.25	-19.7833	-42.46	3.56533	62.3333	4	2	1.08956	0.609969
ML54204 - cucullata.mp3	0	Panama	Chiriqui	Average	3796.88	-16.615	-43.1975	2.97975	64.5	5	2	1.65321	0.695626
ML144079 - cucullata.mp3	0	Panama	Chiriqui	Average	3437.5	-19.9633	-40.6567	4.03733	47.6667	5	2	0.530622	-0.574369
ML198408901 - guatemalae.mp3	0	Guatemala	Baja Verapaz	Average	3023.44	-37.705	-65.68	3.7925	56.25	3	1	-2.17105	1.20265
ML198408881 - guatemalae.mp3	0	Guatemala	Baja Verapaz	Average	3053.57	-30.1929	-54.7586	4.20629	54	3	1	-1.23337	0.148495
ML13483 - guatemalae.mp3	0	Mexico	Chiapas	Average	3000	-30.53	-49.3057	5.00429	53.2857	3	1	-1.45287	-0.543946
ML13484 - guatemalae.mp3	0	Mexico	Chiapas	Average	2179.69	-11.415	-39.11	3.957	59.5	3	1	1.10662	-2.21898
ML57720 - guatemalae.mp3	0	Mexico	Chiapas	Average	2125	-18.5767	-43.3267	4.36183	76.8333	3	1	0.31488	-1.56548
ML13482 - guatemalae.mp3	0	Mexico	Chiapas	Average	2859.38	-18.8075	-42.6825	4.5695	45.5	3	1	-0.078666	-1.51669
FLMNH09841.wav	0	Mexico	Chiapas	Average	3112.5	-26.142	-51.682	4.6452	71.6	3	1	-0.76741	0.0845996
FLMNH09851.m4a.mp3	0	Mexico	Chiapas	Average	3023.44	-22.225	-45.935	3.92925	63	3	1	0.216819	-0.322636
FLMNH09852.wav	0	Mexico	Chiapas	Average	3843.75	-22.165	-47.045	4.6345	69	3	1	-0.0228144	0.505147
FLMNH09970.wav	0	Mexico	Chiapas	Average	3468.75	-30.7267	-53.1617	4.30617	97.6667	3	1	-0.45243	1.52862
ML155031261 - mitrata.mp3	0	Mexico	Oaxaca	Average	3262.5	-29.996	-50.85	4.832	48.8	2	1	-1.40306	-0.204661
ML154529971 - mitrata.mp3	0	Mexico	Oaxaca	Average	2718.75	-23.27	-50.275	4.71983	47.6667	2	1	-0.999987	-1.15174
ML152217761 - mitrata.mp3	0	Mexico	Oaxaca	Average	3843.75	-30.72	-54.29	6.261	21.5	2	1	-2.91618	-0.606997
ML81172201 - mitrata.mp3	0	Mexico	Oaxaca	Average	2231.25	-25.328	-49.497	4.608	51.6	2	1	-1.07952	-1.53348
ML70702641 - mitrata.mp3	0	Mexico	Oaxaca	Average	3218.75	-26.4433	-49.3267	4.33833	39.6667	2	1	-0.877097	-0.46135
ML120859041 - mitrata.mp3	0	Mexico	Veracruz	Average	3070.31	-18.3525	-39.6125	4.47325	45.25	1	1	0.278315	-1.39003
ML143372721 - mitrata.mp3	0	Mexico	Veracruz	Average	3000	-37.35	-63.975	4.821	51.5	1	1	-2.80871	0.490404
XC15633 - Azure-hooded Jay - Cyanolyca cucullata.mp3	0	Mexico	Oaxaca	Average	3375	-20.33	-45.594	4.234	45.2	2	1	-0.0171507	-0.550097
XC14096 - Azure-hooded Jay - Cyanolyca cucullata.mp3	0	Mexico	Oaxaca	Average	3562.5	-37.41	-60.544	5.1418	31.2	2	1	-2.95632	0.393395
XC398928 - mitrata.mp3	0	Mexico	Oaxaca	Average	2863.92	-32.6425	-47.1625	4.58025	47.5833	2	1	-1.28402	-0.640359
XC398922 - mitrata.mp3	0	Mexico	Oaxaca	Average	2438.92	-17.2379	-45.6463	3.62079	47.2632	2	1	0.383995	-1.464
ML428260631.wav	0	Mexico	Oaxaca	Average	3000	-18.1567	-42.18	4.31767	59.6667	2	1	0.423491	-0.964903
ML362557151.WAV	0	Mexico	Oaxaca	Average	3234.38	-13.485	-42.96	3.7935	54	2	1	1.01588	-0.741854

## Sheet: Plumage
Musuem	Cat_No	Lineage	group	Sample	back_bright	back_sat	back_hue	Patch	fore_bright	Fore_sat	fore_hue	sex
AMNH	501372	CostaRicaPanama	1	Cyanolyca_cucullata_AMNH_501372_back_Relative__0_	10.0822	1.78777	411	back	46.4839	1.7415	700
AMNH	501373	CostaRicaPanama	1	Cyanolyca_cucullata_AMNH_501373_back_Relative__0_	10.941	2.01026	410	back	40.203	1.54267	419
LSU	140203	CostaRicaPanama	1	Cyanolyca_cucullata_LSU_140203_back_Relative__0_	9.1046	1.99063	377	back	48.1499	1.96648	700
LSU	163740	CostaRicaPanama	1	Cyanolyca_cucullata_LSU_163740_back_Relative__0_	5.50776	1.97271	411	back	57.8458	1.57569	700
LSU	163741	CostaRicaPanama	1	Cyanolyca_cucullata_LSU_163741_back_Relative__0_	8.46082	1.99383	409	back	45.5431	1.48508	421
MCZ	158483	Honduras	2	Cyanolyca_cucullata_MCZ_158483_back_Relative__0_	14.0645	1.81217	412	back	50.6733	1.5707	700
MCZ	158484	Honduras	2	Cyanolyca_cucullata_MCZ_158484_back_Relative__0_	13.1338	1.59193	413	back	35.2313	1.52125	420
MCZ	172207	Honduras	2	Cyanolyca_cucullata_MCZ_172207_back_Relative__0_	21.581	1.92342	412	back	44.8702	1.5909	700
MCZ	179948	Honduras	2	Cyanolyca_cucullata_MCZ_179948_back_Relative__0_	15.4896	1.48348	413	back	60.1189	1.7453	700
MCZ	265287	Honduras	2	Cyanolyca_cucullata_MCZ_265287_back_Relative__0_	11.4303	1.8703	412	back	56.3066	1.89015	700
MCZ	265288	Honduras	2	Cyanolyca_cucullata_MCZ_265288_back_Relative__0_	17.3339	2.09759	410	back	58.6987	1.81833	700
MCZ	265291	Honduras	2	Cyanolyca_cucullata_MCZ_265291_back_Relative__0_	12.2389	1.57385	420	back	80.909	1.6803	700
MLZ	21159	Chiapas	3	Cyanolyca_cucullata_MLZ_21159_back_Relative__0_	10.2978	1.63053	410	back	50.1766	1.34907	412	1
MLZ	21160	Chiapas	3	Cyanolyca_cucullata_MLZ_21160_back_Relative__0_	8.96438	1.91474	408	back	44.3716	1.23324	421	0
MLZ	21161	Chiapas	3	Cyanolyca_cucullata_MLZ_21161_back_Relative__0_	9.67104	1.74958	410	back	50.2707	1.22639	413	1
MLZ	21163	Chiapas	3	Cyanolyca_cucullata_MLZ_21163_back_Relative__0_	11.4341	1.70358	397	back	43.9291	1.25153	412	0
MLZ	21165	Chiapas	3	Cyanolyca_cucullata_MLZ_21165_back_Relative__0_	8.35108	1.3199	410	back	53.8969	1.35288	419	0
MLZ	21182	Chiapas	3	Cyanolyca_cucullata_MLZ_21182_back_Relative__0_	8.37157	1.27106	410	back	54.2003	1.30701	415	1
MLZ	33817	OaxacaVerzcruz	4	Cyanolyca_cucullata_MLZ_33817_back_Relative__0_	11.8204	1.82807	411	back	65.4204	1.77825	700	0
MLZ	33818	OaxacaVerzcruz	4	Cyanolyca_cucullata_MLZ_33818_back_Relative__0_	9.59215	1.93997	412	back	54.6916	1.48424	700	1
MLZ	33819	OaxacaVerzcruz	4	Cyanolyca_cucullata_MLZ_33819_back_Relative__0_	12.8201	1.61126	411	back	71.242	1.97402	700	1
MLZ	35001	OaxacaVerzcruz	4	Cyanolyca_cucullata_MLZ_35001_back_Relative__0_	11.5357	1.62039	411	back	60.116	1.74537	700	1
MLZ	35601	OaxacaVerzcruz	4	Cyanolyca_cucullata_MLZ_35601_back_Relative__0_	12.574	1.55758	413	back	60.4617	1.32086	420	1
MLZ	43842	Chiapas	3	Cyanolyca_cucullata_MLZ_43842_back_Relative__0_	10.4577	1.9673	410	back	47.1544	1.2477	421	0
MLZ	44302	Chiapas	3	Cyanolyca_cucullata_MLZ_44302_back_Relative__0_	8.87166	1.67288	411	back	36.6093	1.31528	421	1
MLZ	51929	OaxacaVerzcruz	4	Cyanolyca_cucullata_MLZ_51929_back_Relative__0_	12.1805	1.55567	411	back	68.9971	1.41724	700	1
MLZ	53628	OaxacaVerzcruz	4	Cyanolyca_cucullata_MLZ_53628_back_Relative__0_	12.4858	2.05807	410	back	50.6061	2.16578	700	0
MVZ	157406	CostaRicaPanama	1	Cyanolyca_cucullata_MVZ_157406_back_Relative__0_	8.68136	1.44951	411	back	28.1777	1.44389	422
MVZ	157407	CostaRicaPanama	1	Cyanolyca_cucullata_MVZ_157407_back_Relative__0_	8.97978	1.56551	411	back	38.6827	1.69692	423
